# Supplementary material for: Development of a cancer metastasis-associated risk model via multi-machine-learning algorithms for prognostic risk evaluation and clinical application in oral squamous cell carcinoma
Source: J Transl Med. 2025 Nov 24;23:1344. doi: 10.1186/s12967-025-07336-y (PMC12645686; doi:10.1186/s12967-025-07336-y)
Supplement: Supplementary file 11 — Supplementary Material 11 [file 12967_2025_7336_MOESM11_ESM.xlsx]

## Sheet: Sheet1
Table S1. The summary of tumor metastasis-related genes
Anoikis	EMT	Basement membrane	Summary
PTK2	TGFBR3	ACAN	PTK2
NTRK2	GADD45B	ACHE	NTRK2
BCL2L11	SNTB1	ADAMTS1	BCL2L11
SRC	ECM1	ADAMTS2	SRC
CAV1	TPM2	ADAMTS3	CAV1
AKT1	SGCG	ADAMTS4	AKT1
ITGB1	CXCL12	ADAMTS5	ITGB1
CEACAM6	SFRP1	ADAMTS6	CEACAM6
EGFR	MGP	ADAMTS7	EGFR
CASP8	ABI3BP	ADAMTS8	CASP8
BCL2	SLIT3	ADAMTS9	BCL2
STAT3	TPM1	ADAMTS10	STAT3
TP53	FBLN5	ADAMTS13	TP53
PTRH2	CADM1	ADAMTS14	PTRH2
SIK1	FUCA1	ADAMTS15	SIK1
MAPK1	IL6	ADAMTS16	MAPK1
BMF	PTX3	ADAMTS17	BMF
DAPK2	ID2	ADAMTS18	DAPK2
ITGA5	PCOLCE2	ADAMTS19	ITGA5
MCL1	SGCD	ADAMTS20	MCL1
CASP3	SLIT2	AGRN	CASP3
CDH1	LAMA2	AMELX	CDH1
MAPK3	NOTCH2	AMTN	MAPK3
PAK1	ACTA2	ANG	PAK1
ITGAV	CD59	BCAN	ITGAV
FN1	DCN	BGN	FN1
PIK3CA	ELN	CCDC80	PIK3CA
BAX	JUN	CERT1	BAX
BCAR1	MYLK	COL2A1	BCAR1
PTEN	QSOX1	COL4A1	PTEN
ANGPTL4	NNMT	COL4A2	ANGPTL4
BRAF	SGCB	COL4A3	BRAF
ITGA2	GADD45A	COL4A4	ITGA2
TIMP1	ITGB3	COL4A5	TIMP1
CSPG4	FGF2	COL4A6	CSPG4
BSG	IGFBP4	COL5A1	BSG
AKT2	DAB2	COL6A1	AKT2
IGF1R	CXCL6	COL6A2	IGF1R
MTOR	THBS1	COL6A3	MTOR
ITGA6	FAS	COL7A1	ITGA6
RHOA	FERMT2	COL8A1	RHOA
DAP3	SAT1	COL8A2	DAP3
STK11	ANPEP	COL9A1	STK11
XIAP	MFAP5	COL9A2	XIAP
ITGA3	DPYSL3	COL9A3	ITGA3
PTK2B	OXTR	COL12A1	PTK2B
CTTN	MYL9	COL14A1	CTTN
CALR	RHOB	COL15A1	CALR
CDCP1	ECM2	COL17A1	CDCP1
SKP2	FBN1	COL18A1	SKP2
MYBBP1A	TAGLN	COL28A1	MYBBP1A
HGF	FBLN1	COLQ	HGF
PIK3CG	MATN2	CST3	PIK3CG
DAPK1	GEM	CTSA	DAPK1
CXCL12	FBLN2	CTSB	CXCL12
E2F1	PMP22	CTSD	E2F1
ABHD4	CXCL1	DCN	ABHD4
CD44	FSTL1	ECM1	CD44
ITGA4	FZD8	EFEMP1	ITGA4
TGFB1	PRSS2	EFEMP2	TGFB1
HMCN1	TIMP3	EGFL6	HMCN1
MMP2	FMOD	EGFLAM	MMP2
CEBPB	COMP	FBLN1	CEBPB
PRKCA	MSX1	FBLN2	PRKCA
MIR200C	TPM4	FBLN5	MIR200C
CDKN2A	EFEMP2	FBN1	CDKN2A
CLDN1	MAGEE1	FBN2	CLDN1
SMAD4	CRLF1	FBN3	SMAD4
PLK1	TGM2	FGF9	PLK1
LGALS1	IL32	FMOD	LGALS1
KRAS	TNFRSF11B	FN1	KRAS
THBS1	SCG2	FRAS1	THBS1
BIRC3	AREG	FREM1	BIRC3
CCAR2	SDC1	FREM2	CCAR2
MMP13	SFRP4	FREM3	MMP13
MTA1	ITGA2	HAPLN1	MTA1
EDA2R	GAS1	HMCN1	EDA2R
PTHLH	SDC4	HMCN2	PTHLH
RIPK1	VIM	HSPG2	RIPK1
HMGA1	LRP1	ISLR	HMGA1
S100A4	TFPI2	LAD1	S100A4
NTF3	VCAM1	LAMA1	NTF3
EIF2AK3	PRRX1	LAMA2	EIF2AK3
HTRA1	BDNF	LAMA3	HTRA1
CDH2	PCOLCE	LAMA4	CDH2
CSNK2A1	COPA	LAMA5	CSNK2A1
SIRT3	WNT5A	LAMB1	SIRT3
OLFM3	DST	LAMB2	OLFM3
CLU	MMP2	LAMB3	CLU
ITGA8	CDH6	LAMB4	ITGA8
EEF1A1	PDLIM4	LAMC1	EEF1A1
CD63	CDH2	LAMC2	CD63
LTB4R2	DKK1	LAMC3	LTB4R2
MAVS	IGFBP3	LOXL1	MAVS
MET	SPP1	LOXL2	MET
BRCA2	SPOCK1	LOXL4	BRCA2
KDR	LOXL1	LUM	KDR
MDM2	IGFBP2	MATN1	MDM2
KL	LAMA1	MATN2	KL
HK2	APLP1	MATN4	HK2
FGF2	GLIPR1	MEP1A	FGF2
MGAT5	MXRA5	MEP1B	MGAT5
PAK4	FN1	MMP1	PAK4
ROCK1	CAPG	MMP2	ROCK1
YWHAZ	TNFAIP3	MMP7	YWHAZ
PTPN11	SLC6A8	MMP17	PTPN11
LRP1	MEST	MMP21	LRP1
EEF2K	PLAUR	MMP26	EEF2K
PTK6	COL8A2	MMRN2	PTK6
SIRPA	LRRC15	NELL1	SIRPA
RAD9A	VCAN	NELL2	RAD9A
TPM1	GPX7	NID1	TPM1
CTNND1	FOXC2	NID2	CTNND1
MMP11	SERPINE2	NPNT	MMP11
FER	ITGB1	NTN1	FER
DLG1	MMP3	NTN4	DLG1
SLCO1B3	EDIL3	OGN	SLCO1B3
SH3GLB1	IL15	OPTC	SH3GLB1
SCRIB	THY1	P3H1	SCRIB
SNAI2	LUM	P3H2	SNAI2
TSC2	CD44	PAPLN	TSC2
MAP3K7	PDGFRB	PODN	MAP3K7
PRKD1	COL3A1	POSTN	PRKD1
RHOC	NT5E	PTN	RHOC
CASP2	BGN	PXDN	CASP2
IKBKG	MMP1	PXDNL	IKBKG
TFDP1	GREM1	RECK	TFDP1
TAGLN	COL1A2	SERPINF1	TAGLN
AFAP1L1	GJA1	SLIT1	AFAP1L1
UCHL1	COL6A2	SLIT2	UCHL1
NOS2	CALD1	SLIT3	NOS2
USP9X	FBN2	SEMA3B	USP9X
IKZF3	THBS2	SMC3	IKZF3
HOXA10	MATN3	SMOC1	HOXA10
PECAM1	HTRA1	SMOC2	PECAM1
NRP1	COL11A1	SPARC	NRP1
	COL1A1	SPARCL1	TGFBR3
	EMP3	SPOCK1	GADD45B
	ITGB5	SPOCK2	SNTB1
	NTM	SPOCK3	ECM1
	GPC1	SPON1	TPM2
	COL6A3	SPON2	SGCG
	RGS4	TGFB2	SFRP1
	VEGFA	TGFB1	MGP
	LAMA3	TGFBI	ABI3BP
	CDH11	THBS1	SLIT3
	SPARC	THBS2	FBLN5
	NID2	THBS4	CADM1
	PVR	TIMP1	FUCA1
	TNC	TIMP2	IL6
	LGALS1	TIMP3	PTX3
	PFN2	TINAG	ID2
	ITGAV	TINAGL1	PCOLCE2
	POSTN	TLL1	SGCD
	SERPINE1	TNC	SLIT2
	COL5A1	USH2A	LAMA2
	LAMC1	VCAN	NOTCH2
	COL5A2	VTN	ACTA2
	ADAM12	VWA1	CD59
	FLNA	VWA2	DCN
	CTHRC1	ADAM9	ELN
	FSTL3	ADAM10	JUN
	TGFBI	ADAM17	MYLK
	FAP	CD44	QSOX1
	LOXL2	CD151	NNMT
	CALU	CSPG4	SGCB
	TNFRSF12A	COL13A1	GADD45A
	PTHLH	DAG1	ITGB3
	LAMC2	DCC	IGFBP4
	COL16A1	DDR1	DAB2
	INHBA	DDR2	CXCL6
	COL5A3	EVA1A	FAS
	COL12A1	EVA1B	FERMT2
	MCM7	EVA1C	SAT1
	PMEPA1	GPC1	ANPEP
	ITGA5	GPC2	MFAP5
	ENO2	GPC3	DPYSL3
	MMP14	GPC4	OXTR
	COL4A2	GPC5	MYL9
	COL7A1	GPC6	RHOB
	PLOD1	ITGA1	ECM2
	PLOD3	ITGA2	FBN1
	SNAI2	ITGA2B	FBLN1
	COL4A1	ITGA3	MATN2
	BMP1	ITGA4	GEM
	SERPINH1	ITGA5	FBLN2
	TGFB1	ITGA6	PMP22
	LAMB3	ITGA7	CXCL1
	MMP10	ITGA8	FSTL1
	P4HA2	ITGA9	FZD8
	PDPN	ITGA10	PRSS2
	CDH13	ITGAM	TIMP3
	CBX3	ITGAV	FMOD
	GNA12	ITGAX	COMP
	P4HA1	ITGB1	MSX1
	PLAU	ITGB2	TPM4
	PPL	ITGB3	EFEMP2
	RAB25	ITGB4	MAGEE1
	EPHX3	ITGB5	CRLF1
	HLF	ITGB6	TGM2
	DOCK10	ITGB7	IL32
	ROBO1	ITGB8	TNFRSF11B
	SRGN	MEGF9	SCG2
	Tbx3	MMP14	AREG
	DDIT4	MPZL2	SDC1
	FADD	MUSK	SFRP4
	ITGB4	PTPRF	GAS1
	NCEH1	RPSA	SDC4
	TIMP1	ROBO1	VIM
	WIPF1	ROBO2	TFPI2
	PPIB	ROBO3	VCAM1
	BASP1	ROBO4	PRRX1
	PLOD2	SDC1	BDNF
	SFRP3	SDC4	PCOLCE
	TGFBR1	TENM1	COPA
	DKK2	TENM2	WNT5A
	PCOLCE3	TENM3	DST
	PTX2	TENM4	CDH6
	CAP2	UNC5A	PDLIM4
	PLOD6	UNC5B	DKK1
	VEGFC	UNC5C	IGFBP3
	IL3	UNC5D	SPP1
	LOX		SPOCK1
			LOXL1
			IGFBP2
			LAMA1
			APLP1
			GLIPR1
			MXRA5
			CAPG
			TNFAIP3
			SLC6A8
			MEST
			PLAUR
			COL8A2
			LRRC15
			VCAN
			GPX7
			FOXC2
			SERPINE2
			MMP3
			EDIL3
			IL15
			THY1
			LUM
			PDGFRB
			COL3A1
			NT5E
			BGN
			MMP1
			GREM1
			COL1A2
			GJA1
			COL6A2
			CALD1
			FBN2
			THBS2
			MATN3
			COL11A1
			COL1A1
			EMP3
			ITGB5
			NTM
			GPC1
			COL6A3
			RGS4
			VEGFA
			LAMA3
			CDH11
			SPARC
			NID2
			PVR
			TNC
			PFN2
			POSTN
			SERPINE1
			COL5A1
			LAMC1
			COL5A2
			ADAM12
			FLNA
			CTHRC1
			FSTL3
			TGFBI
			FAP
			LOXL2
			CALU
			TNFRSF12A
			LAMC2
			COL16A1
			INHBA
			COL5A3
			COL12A1
			MCM7
			PMEPA1
			ENO2
			MMP14
			COL4A2
			COL7A1
			PLOD1
			PLOD3
			COL4A1
			BMP1
			SERPINH1
			LAMB3
			MMP10
			P4HA2
			PDPN
			CDH13
			CBX3
			GNA12
			P4HA1
			PLAU
			PPL
			RAB25
			EPHX3
			HLF
			DOCK10
			ROBO1
			SRGN
			Tbx3
			DDIT4
			FADD
			ITGB4
			NCEH1
			WIPF1
			PPIB
			BASP1
			PLOD2
			SFRP3
			TGFBR1
			DKK2
			PCOLCE3
			PTX2
			CAP2
			PLOD6
			VEGFC
			IL3
			LOX
			ACAN
			ACHE
			ADAMTS1
			ADAMTS2
			ADAMTS3
			ADAMTS4
			ADAMTS5
			ADAMTS6
			ADAMTS7
			ADAMTS8
			ADAMTS9
			ADAMTS10
			ADAMTS13
			ADAMTS14
			ADAMTS15
			ADAMTS16
			ADAMTS17
			ADAMTS18
			ADAMTS19
			ADAMTS20
			AGRN
			AMELX
			AMTN
			ANG
			BCAN
			CCDC80
			CERT1
			COL2A1
			COL4A3
			COL4A4
			COL4A5
			COL4A6
			COL6A1
			COL8A1
			COL9A1
			COL9A2
			COL9A3
			COL14A1
			COL15A1
			COL17A1
			COL18A1
			COL28A1
			COLQ
			CST3
			CTSA
			CTSB
			CTSD
			EFEMP1
			EGFL6
			EGFLAM
			FBN3
			FGF9
			FRAS1
			FREM1
			FREM2
			FREM3
			HAPLN1
			HMCN2
			HSPG2
			ISLR
			LAD1
			LAMA4
			LAMA5
			LAMB1
			LAMB2
			LAMB4
			LAMC3
			LOXL4
			MATN1
			MATN4
			MEP1A
			MEP1B
			MMP7
			MMP17
			MMP21
			MMP26
			MMRN2
			NELL1
			NELL2
			NID1
			NPNT
			NTN1
			NTN4
			OGN
			OPTC
			P3H1
			P3H2
			PAPLN
			PODN
			PTN
			PXDN
			PXDNL
			RECK
			SERPINF1
			SLIT1
			SEMA3B
			SMC3
			SMOC1
			SMOC2
			SPARCL1
			SPOCK2
			SPOCK3
			SPON1
			SPON2
			TGFB2
			TGFB1
			THBS4
			TIMP2
			TINAG
			TINAGL1
			TLL1
			USH2A
			VTN
			VWA1
			VWA2
			ADAM9
			ADAM10
			ADAM17
			CD151
			COL13A1
			DAG1
			DCC
			DDR1
			DDR2
			EVA1A
			EVA1B
			EVA1C
			GPC2
			GPC3
			GPC4
			GPC5
			GPC6
			ITGA1
			ITGA2B
			ITGA7
			ITGA9
			ITGA10
			ITGAM
			ITGAX
			ITGB2
			ITGB4
			ITGB6
			ITGB7
			ITGB8
			MEGF9
			MPZL2
			MUSK
			PTPRF
			RPSA
			ROBO2
			ROBO3
			ROBO4
			TENM1
			TENM2
			TENM3
			TENM4
			UNC5A
			UNC5B
			UNC5C
			UNC5D
