# Supplementary material for: Development of a cancer metastasis-associated risk model via multi-machine-learning algorithms for prognostic risk evaluation and clinical application in oral squamous cell carcinoma
Source: J Transl Med. 2025 Nov 24;23:1344. doi: 10.1186/s12967-025-07336-y (PMC12645686; doi:10.1186/s12967-025-07336-y)
Supplement: Supplementary file 12 — Supplementary Material 12 [file 12967_2025_7336_MOESM12_ESM.xlsx]

## Sheet: Sheet1
Table S2. Results of differential expression analysis of signature genes
Differential expression genes between high-TMI and low-TMI groups
Gene symbol	LowMean	HighMean	log2FC	P.Value	FDR
AREG	5.86849	7.12782	0.280474	9.19e-10	1.45e-07
CTTN	7.27758	7.82678	0.104961	6.08e-05	0.000600047
DDIT4	5.91144	7.13871	0.272154	7.65e-14	1.87e-10
LAMC3	1.97872	1.23414	-0.681061	1.38e-09	1.9e-07
MCL1	7.84165	8.16498	0.0582911	2.72e-06	5.26e-05
P4HA1	5.46232	6.09804	0.158831	7.97e-08	3.62e-06
PAK4	4.71588	5.08938	0.109964	2.23e-07	8e-06
PLAU	7.45412	8.17126	0.132521	9.63e-08	4.19e-06
PLK1	4.47398	5.24864	0.230386	9.92e-14	1.87e-10
PRKCA	2.31148	2.78168	0.267137	8.02e-06	0.000121851
PTK2B	4.3029	4.76237	0.146371	1.94e-05	0.000241327
SPOCK2	3.8228	3.10658	-0.299301	0.000196539	0.0015118
TGM2	4.01768	5.14598	0.357085	9.16e-08	4.03e-06
Differential expression genes between OSCC and normal groups
Gene symbol	LowMean	HighMean	log2FC	P.Value	FDR
AREG	5.25346	6.49816	0.306762	0.00888373	0.0170023
CTTN	6.38499	7.55218	0.242209	7.39e-06	4.08e-05
DDIT4	5.09708	6.52507	0.356322	4.19e-05	0.000174335
LAMC3	1.35699	1.60643	0.243445	0.317041	0.369223
MCL1	7.48886	8.00332	0.095852	0.0141277	0.0253921
P4HA1	3.99847	5.78018	0.531667	1.5e-09	6.69e-08
PAK4	4.33212	4.90263	0.178482	0.000714792	0.00195245
PLAU	4.40857	7.81269	0.82551	4.53e-11	1.28e-08
PLK1	2.48742	4.86131	0.966696	3.14e-11	1.16e-08
PRKCA	1.87312	2.54658	0.443117	0.00043276	0.00127276
PTK2B	3.77507	4.53264	0.263845	5.49e-05	0.000218722
SPOCK2	3.06861	3.46469	0.175138	0.351674	0.403356
TGM2	3.8811	4.58183	0.239457	0.0731367	0.105254
