# Supplementary material for: Development of a cancer metastasis-associated risk model via multi-machine-learning algorithms for prognostic risk evaluation and clinical application in oral squamous cell carcinoma
Source: J Transl Med. 2025 Nov 24;23:1344. doi: 10.1186/s12967-025-07336-y (PMC12645686; doi:10.1186/s12967-025-07336-y)
Supplement: Supplementary file 13 — Supplementary Material 13 [file 12967_2025_7336_MOESM13_ESM.xlsx]

## Sheet: KEGG based on GSVA 
Table S3. Outcomes of enrichment analysis
Selected KEGG terms enriched in High-TMI group baesd on GSVA
Geneset	B	T	log2FC	avgExp	P.value	FDR
KEGG_CELL_CYCLE	32.4237	9.5912	0.351522	-0.0348723	5.75026e-19	1.06955e-16
KEGG_P53_SIGNALING_PATHWAY	16.1845	7.10981	0.211533	-0.0429412	1.01528e-11	9.93906e-11
KEGG_MTOR_SIGNALING_PATHWAY	0.83376	3.9708	0.131206	-0.0331465	9.1647e-05	0.000279448
KEGG_APOPTOSIS	0.424463	3.85922	0.13772	-0.0285206	0.000141982	0.000406287
KEGG_WNT_SIGNALING_PATHWAY	-0.713076	3.53264	0.112082	-0.0314712	0.000482826	0.00121359
KEGG_ADHERENS_JUNCTION	-0.84634	3.49257	0.145662	-0.026404	0.000557727	0.00136496
KEGG_REGULATION_OF_AUTOPHAGY	-1.40492	3.31984	0.091111	-0.00129734	0.0010231	0.00234934
KEGG_PATHWAYS_IN_CANCER	-1.57319	3.26616	0.106684	-0.0286145	0.00122924	0.00275467
KEGG_REGULATION_OF_ACTIN_CYTOSKELETON	-2.67583	2.89176	0.0992969	-0.0280924	0.00413872	0.00864946
KEGG_FOCAL_ADHESION	-4.01713	2.3629	0.103798	-0.0244943	0.0188331	0.0324347
KEGG_INOSITOL_PHOSPHATE_METABOLISM	-4.33701	2.21916	0.0865938	-0.0286471	0.027297	0.0461567
KEGG_VEGF_SIGNALING_PATHWAY	-4.35922	2.20884	0.060703	-0.0353636	0.0280153	0.0469446

## Sheet: GO based on GSVA 
Table S3. Outcomes of enrichment analysis
Selected GO terms enriched in High-TMI and Low-TMI group baesd on GSVA
Geneset	T	B	log2FC	avgExp	P.value	FDR
GOCC_TELOMERASE_HOLOENZYME_COMPLEX	8.18375	22.8127	0.356555	-0.0370648	1.10671e-14	5.21153e-13
GOBP_POSITIVE_REGULATION_OF_TELOMERASE_ACTIVITY	7.5091	18.5608	0.287457	-0.0422166	8.78453e-13	1.78664e-11
GOBP_SIGNAL_TRANSDUCTION_BY_P53_CLASS_MEDIATOR	7.29031	17.2322	0.204142	-0.0369715	3.4527e-12	5.65745e-11
GOBP_MICROTUBULE_CYTOSKELETON_ORGANIZATION	6.92684	15.0837	0.199108	-0.0356147	3.16699e-11	4.013e-10
GOCC_MICROTUBULE_CYTOSKELETON	6.81459	14.4355	0.194761	-0.0335237	6.18513e-11	7.21645e-10
GOBP_REGULATION_OF_ERBB_SIGNALING_PATHWAY	5.88651	9.37279	0.201911	-0.0300425	1.17096e-08	8.53045e-08
GOMF_MICROTUBULE_MOTOR_ACTIVITY	5.70385	8.44241	0.181208	-0.0397657	3.08102e-08	2.0594e-07
GOMF_CADHERIN_BINDING_INVOLVED_IN_CELL_CELL_ADHESION	5.53392	7.59748	0.220394	-0.026886	7.42762e-08	4.62468e-07
GOBP_REGULATION_OF_ANOIKIS	4.74611	3.95244	0.169132	-0.0327701	3.37223e-06	1.52031e-05
GOBP_WNT_SIGNALING_PATHWAY	2.305	-4.14808	0.074269	-0.0291622	0.021928	0.0432031
GOCC_POTASSIUM_CHANNEL_COMPLEX	-2.68883	-3.22086	-0.0795975	-0.0329839	0.00761786	0.0170639
GOMF_SODIUM_CHANNEL_ACTIVITY	-4.13949	1.46907	-0.116935	-0.029961	4.66132e-05	0.000167513
GOMF_VOLTAGE_GATED_POTASSIUM_CHANNEL_ACTIVITY	-4.52652	3.01985	-0.143865	-0.0305458	9.01198e-06	3.74597e-05
GOCC_SODIUM_CHANNEL_COMPLEX	-5.83925	9.12987	-0.206398	-0.0245503	1.50723e-08	1.06897e-07

## Sheet: GSEA
Table S3. Outcomes of enrichment analysis
Selected GSEA terms enriched in high-TMI group
Geneset	ES	NES	FDR
KEGG_ADHERENS_JUNCTION	0.5822	2.198	<0.0001
KEGG_APOPTOSIS	0.5525	2.1621	<0.0001
KEGG_BASAL_CELL_CARCINOMA	0.4215	1.5247	0.0237
KEGG_ECM_RECEPTOR_INTERACTION	0.4205	1.6365	0.0101
KEGG_FOCAL_ADHESION	0.5012	2.2066	<0.0001
KEGG_INOSITOL_PHOSPHATE_METABOLISM	0.5746	2.0588	0.0001
KEGG_JAK_STAT_SIGNALING_PATHWAY	0.3894	1.6429	0.0097
KEGG_MTOR_SIGNALING_PATHWAY	0.5683	2.0423	0.0001
KEGG_REGULATION_OF_ACTIN_CYTOSKELETON	0.4741	2.0936	0.0001
KEGG_TGF_BETA_SIGNALING_PATHWAY	0.4489	1.7521	0.0035
KEGG_TIGHT_JUNCTION	0.3625	1.5065	0.0271
KEGG_VEGF_SIGNALING_PATHWAY	0.3887	1.4813	0.0327

## Sheet: GO
Table S3. Outcomes of enrichment analysis
Selected GO enrichment analysis results
Description	ID	Ontology	BgRatio	GeneRatio	P.value	P.adjust	Q.value	Gene ID	Count
keratinization	GO:0031424	BP	83/18614	6/101	5.92e-06	0.007951	0.007472	KRT73/TGM3/KRT2/LCE6A/KRT76/KRT3	6
intermediate filament cytoskeleton organization	GO:0045104	BP	92/18614	5/101	0.000144	0.040483	0.038048	KRT73/KRT2/INA/KRT76/KRT3	5
potassium ion transmembrane transport	GO:0071805	BP	217/18614	7/101	0.000181	0.040483	0.038048	HCN1/KCNH5/HCN4/ABCC8/RGS7/KCNA2/KCNJ18	7
keratinocyte differentiation	GO:0030216	BP	174/18614	6/101	0.000372	0.059104	0.055549	KRT73/TGM3/KRT2/LCE6A/KRT76/KRT3	6
potassium channel complex	GO:0034705	CC	89/19518	4/111	0.001669	0.084896	0.077415	HCN1/HCN4/ABCC8/KCNA2	4
extrinsic component of membrane	GO:0019898	CC	288/19518	6/111	0.006095	0.130403	0.118911	CDH7/TDGF1/TGM3/SNAP91/MMP27/CTNNA2	6
intermediate filament	GO:0005882	CC	214/19518	5/111	0.007582	0.130403	0.118911	KRT73/KRT2/INA/KRT76/KRT3	5
intermediate filament cytoskeleton	GO:0045111	CC	253/19518	5/111	0.01484	0.150146	0.136914	KRT73/KRT2/INA/KRT76/KRT3	5
potassium channel activity	GO:0005267	MF	121/18369	6/102	5.8e-05	0.004449	0.003906	HCN1/KCNH5/HCN4/ABCC8/KCNA2/KCNJ18	6
sodium channel activity	GO:0005272	MF	41/18369	2/102	0.021752	0.145206	0.127477	HCN1/HCN4	2
extracellular matrix structural constituent conferring tensile strength	GO:0030020	MF	41/18369	2/102	0.021752	0.145206	0.127477	COL6A5/COL19A1	2
structural constituent of cytoskeleton	GO:0005200	MF	111/18369	3/102	0.023941	0.155616	0.136616	CTNNA2/KRT2/INA	3
