# Supplementary material for: Development of a cancer metastasis-associated risk model via multi-machine-learning algorithms for prognostic risk evaluation and clinical application in oral squamous cell carcinoma
Source: J Transl Med. 2025 Nov 24;23:1344. doi: 10.1186/s12967-025-07336-y (PMC12645686; doi:10.1186/s12967-025-07336-y)
Supplement: Supplementary file 14 — Supplementary Material 14 [file 12967_2025_7336_MOESM14_ESM.xlsx]

## Sheet: Sheet 1
Table S4. Human Protein Atlas (HPA) image corresponding URLs.
Gene ID	Oral mucosa URL	Head and neck cancer URL
DDIT4	https://www.proteinatlas.org/ENSG00000168209-DDIT4/tissue/oral+mucosa#img	https://www.proteinatlas.org/ENSG00000168209-DDIT4/cancer/head+and+neck+cancer#img
AREG	https://www.proteinatlas.org/ENSG00000109321-AREG/tissue/oral+mucosa#img	https://www.proteinatlas.org/ENSG00000109321-AREG/cancer/head+and+neck+cancer#img
PLK1	https://www.proteinatlas.org/ENSG00000166851-PLK1/tissue/oral+mucosa#img	https://www.proteinatlas.org/ENSG00000166851-PLK1/cancer/head+and+neck+cancer#img
TGM2	https://www.proteinatlas.org/ENSG00000198959-TGM2/tissue/oral+mucosa#img	https://www.proteinatlas.org/ENSG00000198959-TGM2/cancer/head+and+neck+cancer#img
PTK2B	https://www.proteinatlas.org/ENSG00000120899-PTK2B/tissue/oral+mucosa#img	https://www.proteinatlas.org/ENSG00000120899-PTK2B/cancer/head+and+neck+cancer#img
LAMC3	https://www.proteinatlas.org/ENSG00000050555-LAMC3/tissue/oral+mucosa#img	https://www.proteinatlas.org/ENSG00000050555-LAMC3/cancer/head+and+neck+cancer#img
PLAU	https://www.proteinatlas.org/ENSG00000122861-PLAU/tissue/oral+mucosa#img	https://www.proteinatlas.org/ENSG00000122861-PLAU/cancer/head+and+neck+cancer#img
P4HA1	https://www.proteinatlas.org/ENSG00000122884-P4HA1/tissue/oral+mucosa#img	https://www.proteinatlas.org/ENSG00000122884-P4HA1/cancer/head+and+neck+cancer#img
CTTN	https://www.proteinatlas.org/ENSG00000085733-CTTN/tissue/oral+mucosa#img	https://www.proteinatlas.org/ENSG00000085733-CTTN/cancer/head+and+neck+cancer#img
PRKCA	https://www.proteinatlas.org/ENSG00000154229-PRKCA/tissue/oral+mucosa#img	https://www.proteinatlas.org/ENSG00000154229-PRKCA/cancer/head+and+neck+cancer#img
MCL1	https://www.proteinatlas.org/ENSG00000143384-MCL1/tissue/oral+mucosa#img	https://www.proteinatlas.org/ENSG00000143384-MCL1/cancer/head+and+neck+cancer#img
PAK4	https://www.proteinatlas.org/ENSG00000130669-PAK4/tissue/oral+mucosa#img	https://www.proteinatlas.org/ENSG00000130669-PAK4/cancer/head+and+neck+cancer#img
SPOCK2	https://www.proteinatlas.org/ENSG00000107742-SPOCK2/tissue/oral+mucosa#img	https://www.proteinatlas.org/ENSG00000107742-SPOCK2/cancer/head+and+neck+cancer#img
